# Supplementary material for: Physical Activity, Body Mass Index, and Bullying in Higher Education: A Comparative Analysis of Students with and Without Structured Sports Training
Source: Healthcare (Basel). 2025 Sep 15;13(18):2304. doi: 10.3390/healthcare13182304 (PMC12469962; doi:10.3390/healthcare13182304)
Supplement: Supplementary file 1 [file healthcare-13-02304-s001.zip]

Archive with 1 entries (1 files):
- healthcare-3819951-supplementary.pdf
